# Supplementary material for: Combination of UV and green light synergistically enhances the attractiveness of light to green stink bugs Nezara spp
Source: Sci Rep. 2022 Jul 19;12:12279. doi: 10.1038/s41598-022-16295-z (PMC9296667; doi:10.1038/s41598-022-16295-z)
Supplement: Supplementary file 1 — Supplementary Information. [file 41598_2022_16295_MOESM1_ESM.xlsx]

## Sheet: S1
Supplementary Table S1. Raw captured data of Nezara bugs attracted to UV light at different intensities.
Nezara viridula
Year	Date	Location	Light source
			UV12	UV21	UV42	UV84
2019	7/12-7/18	Okinawa	0	0	0	2
2019	7/23-7/29	Okinawa	0	1	2	5
2019	7/30-8/5	Okinawa	0	3	2	2
2019	8/6-8/12	Okinawa	0	0	0	3
2019	8/13-8/19	Okinawa	0	0	1	3
2019	8/20-8/26	Okinawa	0	0	3	1
2019	8/27-9/2	Okinawa	0	0	1	2
2019	9/3-9/9	Okinawa	0	0	0	1
Nezara antennata
Year	Date	Location	Light source
			UV12	UV21	UV42	UV84
2017	8/2-8/5	Niigata	0	1	6	6
2017	8/6-8/8	Niigata	0	2	4	6
2017	8/9-8/12	Niigata	0	1	1	2
2017	8/13-8/15	Niigata	0	0	2	1
2017	8/16-8/19	Niigata	1	0	2	0
2017	8/20-8/22	Niigata	0	0	0	3
2017	8/23-8/26	Niigata	0	0	2	1
2017	8/27-8/29	Niigata	0	1	0	0

## Sheet: S2
Supplementary Table S2. Raw captured data of Nezara bugs attracted to green light at different intensities.
Nezara viridula
Year	Date	Location	Light source
			G12	G21	G42	G84	UV84
2019	7/5-7/8	Yamaguchi	0	0	0	0	0
2019	7/9-7/12	Yamaguchi	0	0	0	0	1
2019	7/13-7/16	Yamaguchi	0	0	0	0	2
2019	7/17-7/19	Yamaguchi	0	0	0	0	1
2019	7/20-7/22	Yamaguchi	0	0	0	0	0
2019	7/23-7/26	Yamaguchi	0	0	0	0	0
2019	7/27-7/30	Yamaguchi	0	0	0	0	0
2019	7/31-8/2	Yamaguchi	0	0	0	1	2
2019	8/3-8/5	Yamaguchi	0	0	0	0	2
Nezara antennata
Year	Date	Location	Light source
			G12	G21	G42	G84	UV84
2019	7/5-7/8	Yamaguchi	0	0	0	0	1
2019	7/9-7/12	Yamaguchi	0	0	0	0	0
2019	7/13-7/16	Yamaguchi	0	0	0	1	1
2019	7/17-7/19	Yamaguchi	0	0	0	0	0
2019	7/20-7/22	Yamaguchi	0	0	0	0	0
2019	7/23-7/26	Yamaguchi	0	0	0	0	1
2019	7/27-7/30	Yamaguchi	0	0	0	0	1
2019	7/31-8/2	Yamaguchi	0	0	0	0	3
2019	8/3-8/5	Yamaguchi	0	0	0	0	6

## Sheet: S3
Supplementary Table S3. Raw captured data of insects attracted to monochromatic UV, green lights and combined UV and green light.
Nezara viridula
Year	Date	Location	Light source
			G84	G42+UV84	UV84
2017	6/13-6/19	Okinawa	0	1	0
2017	6/20-6/26	Okinawa	0	0	0
2017	6/27-7/3	Okinawa	1	2	0
2017	7/4-7/10	Okinawa	0	3	0
2017	7/11-7/17	Okinawa	0	10	1
2017	7/18-7/24	Okinawa	0	3	2
2017	7/25-7/31	Okinawa	0	1	2
2017	8/1-8/7	Okinawa	0	1	0
2017	8/8-8/14	Okinawa	0	2	1
2017	8/15-8/21	Okinawa	0	2	1
2017	8/22-8/28	Okinawa	0	0	0
2017	8/29-9/4	Okinawa	0	1	0
Nezara viridula
Year	Date	Location	Light source
			G84	G42+UV84	UV84
2017	7/15-18	Yamaguchi	0	0	0
2017	7/19-21	Yamaguchi	0	1	0
2017	7/22-24	Yamaguchi	0	2	0
2017	7/25-28	Yamaguchi	0	8	0
2017	7/29-31	Yamaguchi	0	4	1
2017	8/1-8/4	Yamaguchi	0	1	0
2017	8/5-8/7	Yamaguchi	0	1	1
2017	8/8-8/10	Yamaguchi	0	1	0
2017	8/11-8/14	Yamaguchi	0	1	1
2017	8/15-8/18	Yamaguchi	0	0	0
2017	8/19-8/21	Yamaguchi	0	1	0
2017	8/22-8/25	Yamaguchi	0	1	2
2017	8/26-8/28	Yamaguchi	0	2	1
2017	8/29-9/1	Yamaguchi	0	2	2
Nezara antennata
Year	Date	Location	Light source
			G84	G42+UV84	UV84
2017	7/15-18	Yamaguchi	0	0	2
2017	7/19-21	Yamaguchi	0	0	1
2017	7/22-24	Yamaguchi	0	1	0
2017	7/25-28	Yamaguchi	0	3	0
2017	7/29-31	Yamaguchi	0	10	3
2017	8/1-8/4	Yamaguchi	0	9	1
2017	8/5-8/7	Yamaguchi	0	4	3
2017	8/8-8/10	Yamaguchi	0	2	0
2017	8/11-8/14	Yamaguchi	1	4	4
2017	8/15-8/18	Yamaguchi	0	0	1
2017	8/19-8/21	Yamaguchi	0	13	0
2017	8/22-8/25	Yamaguchi	0	6	3
2017	8/26-8/28	Yamaguchi	0	2	0
2017	8/29-9/1	Yamaguchi	0	3	0
Piezodorus hybneri
Year	Date	Location	Light source
			G84	G42+UV84	UV84
2017	7/15-18	Yamaguchi	0	1	0
2017	7/19-21	Yamaguchi	0	1	0
2017	7/22-24	Yamaguchi	0	2	0
2017	7/25-28	Yamaguchi	0	2	1
2017	7/29-31	Yamaguchi	0	0	0
2017	8/1-8/4	Yamaguchi	1	1	1
2017	8/5-8/7	Yamaguchi	1	2	0
2017	8/8-8/10	Yamaguchi	0	2	0
2017	8/11-8/14	Yamaguchi	0	1	0
2017	8/15-8/18	Yamaguchi	0	0	0
2017	8/19-8/21	Yamaguchi	0	2	0
2017	8/22-8/25	Yamaguchi	0	1	0
2017	8/26-8/28	Yamaguchi	0	1	0
2017	8/29-9/1	Yamaguchi	0	0	1
Glaucias subpunctatus
Year	Date	Location	Light source
			G84	G42+UV84	UV84
2017	7/15-18	Yamaguchi	0	0	0
2017	7/19-21	Yamaguchi	0	0	0
2017	7/22-24	Yamaguchi	0	0	0
2017	7/25-28	Yamaguchi	0	0	0
2017	7/29-31	Yamaguchi	0	0	0
2017	8/1-8/4	Yamaguchi	0	0	0
2017	8/5-8/7	Yamaguchi	0	0	0
2017	8/8-8/10	Yamaguchi	0	0	0
2017	8/11-8/14	Yamaguchi	1	4	2
2017	8/15-8/18	Yamaguchi	1	8	0
2017	8/19-8/21	Yamaguchi	0	11	0
2017	8/22-8/25	Yamaguchi	0	0	1
2017	8/26-8/28	Yamaguchi	0	0	0
2017	8/29-9/1	Yamaguchi	0	2	0
Halyomorpha halys
Year	Date	Location	Light source
			G84	G42+UV84	UV84
2017	7/15-18	Yamaguchi	0	0	6
2017	7/19-21	Yamaguchi	2	1	2
2017	7/22-24	Yamaguchi	0	2	1
2017	7/25-28	Yamaguchi	0	3	2
2017	7/29-31	Yamaguchi	0	0	0
2017	8/1-8/4	Yamaguchi	0	2	2
2017	8/5-8/7	Yamaguchi	0	0	1
2017	8/8-8/10	Yamaguchi	0	1	1
2017	8/11-8/14	Yamaguchi	1	6	1
2017	8/15-8/18	Yamaguchi	0	4	0
2017	8/19-8/21	Yamaguchi	0	7	0
2017	8/22-8/25	Yamaguchi	0	12	19
2017	8/26-8/28	Yamaguchi	0	0	3
2017	8/29-9/1	Yamaguchi	0	2	0
Plautia stali
Year	Date	Location	Light source
			G84	G42+UV84	UV84
2017	7/15-18	Yamaguchi	0	1	1
2017	7/19-21	Yamaguchi	0	0	0
2017	7/22-24	Yamaguchi	0	3	0
2017	7/25-28	Yamaguchi	0	2	0
2017	7/29-31	Yamaguchi	0	0	1
2017	8/1-8/4	Yamaguchi	0	0	2
2017	8/5-8/7	Yamaguchi	0	1	0
2017	8/8-8/10	Yamaguchi	0	0	1
2017	8/11-8/14	Yamaguchi	0	4	6
2017	8/15-8/18	Yamaguchi	0	4	3
2017	8/19-8/21	Yamaguchi	0	18	0
2017	8/22-8/25	Yamaguchi	0	6	21
2017	8/26-8/28	Yamaguchi	0	3	6
2017	8/29-9/1	Yamaguchi	0	9	13
Anomala albopilosa
Year	Date	Location	Light source
			G84	G42+UV84	UV84
2017	6/13-6/19	Okinawa	0	106	201
2017	6/20-6/26	Okinawa	1	95	314
2017	6/27-7/3	Okinawa	2	184	181
2017	7/4-7/10	Okinawa	2	80	84
2017	7/11-7/17	Okinawa	1	12	43
2017	7/18-7/24	Okinawa	2	13	33
2017	7/25-7/31	Okinawa	6	37	52
2017	8/1-8/7	Okinawa	0	11	9
2017	8/8-8/14	Okinawa	0	1	1
2017	8/15-8/21	Okinawa	0	2	0
2017	8/22-8/28	Okinawa	0	4	3
2017	8/29-9/4	Okinawa	0	1	2
Anomala cuprea
Year	Date	Location	Light source
			G84	G42+UV84	UV84
2017	7/15-18	Yamaguchi	1	20	38
2017	7/19-21	Yamaguchi	0	7	11
2017	7/22-24	Yamaguchi	1	11	14
2017	7/25-28	Yamaguchi	0	6	9
2017	7/29-31	Yamaguchi	0	5	9
2017	8/1-8/4	Yamaguchi	0	10	13
2017	8/5-8/7	Yamaguchi	0	2	7
2017	8/8-8/10	Yamaguchi	0	2	3
2017	8/11-8/14	Yamaguchi	0	4	4
2017	8/15-8/18	Yamaguchi	0	1	0
2017	8/19-8/21	Yamaguchi	0	3	0
2017	8/22-8/25	Yamaguchi	0	1	6
2017	8/26-8/28	Yamaguchi	0	0	3
2017	8/29-9/1	Yamaguchi	0	2	0
Anomala rufocuprea
Year	Date	Location	Light source
			G84	G42+UV84	UV84
2017	7/15-18	Yamaguchi	1	11	41
2017	7/19-21	Yamaguchi	0	10	22
2017	7/22-24	Yamaguchi	0	16	13
2017	7/25-28	Yamaguchi	0	16	29
2017	7/29-31	Yamaguchi	1	12	19
2017	8/1-8/4	Yamaguchi	0	26	30
2017	8/5-8/7	Yamaguchi	0	8	24
2017	8/8-8/10	Yamaguchi	0	4	15
2017	8/11-8/14	Yamaguchi	0	4	5
2017	8/15-8/18	Yamaguchi	0	0	0
2017	8/19-8/21	Yamaguchi	0	3	0
2017	8/22-8/25	Yamaguchi	0	1	1
2017	8/26-8/28	Yamaguchi	0	1	1
2017	8/29-9/1	Yamaguchi	0	0	0
Holotrichia parallela
Year	Date	Location	Light source
			G84	G42+UV84	UV84
2017	7/15-18	Yamaguchi	4	1	2
2017	7/19-21	Yamaguchi	12	6	1
2017	7/22-24	Yamaguchi	0	3	1
2017	7/25-28	Yamaguchi	2	6	3
2017	7/29-31	Yamaguchi	0	1	2
2017	8/1-8/4	Yamaguchi	1	1	1
2017	8/5-8/7	Yamaguchi	0	9	1
2017	8/8-8/10	Yamaguchi	1	0	3
2017	8/11-8/14	Yamaguchi	4	3	2
2017	8/15-8/18	Yamaguchi	0	0	0
2017	8/19-8/21	Yamaguchi	1	5	0
2017	8/22-8/25	Yamaguchi	0	1	1
2017	8/26-8/28	Yamaguchi	1	0	0
2017	8/29-9/1	Yamaguchi	1	0	2
